# Supplementary material for: Comparative in vitro efficacy of aztreonam-avibactam and other alternatives (cefepime-taniborbactam, cefepime-zidebactam, and cefiderocol) against metallo-β-lactamase-producing Enterobacterales isolated in 2024 in France
Source: Antimicrob Agents Chemother. 2026 Mar 27;70(5):e00176-26. doi: 10.1128/aac.00176-26 (PMC13148021; doi:10.1128/aac.00176-26)
Supplement: Table S1 — Epidemiological, microbiological, and antimicrobial susceptibility characteristics of the 593 MBL-producing Enterobacterales isolates included in this study. [file aac.00176-26-s0001.xlsx]

## Sheet: Feuil1
Table S1. Epidemiological, microbiological, and antimicrobial susceptibility characteristics of the 593 MBL-producing Enterobacterales isolates included in this study. ND: non determined
French department	Strain reference		Sample	hospitalization or travel abord	Bacterial species	MLST	Carbapenemase familly	Carbapenemase	Motif insertion in PBP3 (E. coli)	Frameshift CirA (E. coli)
											Cefepime	Cefepime-enmetazobactam	Cefepime-taniborbactam	Cefepime-zidebactam	Aztreonam	Aztreonam-avibactam	Cefiderocol
94	450B6		Blood culture	-	Escherichia coli	ST-58	NDM	NDM-1	None	No	>16	>16	8	0.12	8	<=0.06	16
49	450C7		Blood culture	-	Enterobacter cloacae complex	ST-97	NDM	NDM-7	ND	ND	>16	>16	0.5	<=0.06	0.25	0.12	32
06	450D3		Urine	-	Klebsiella pneumoniae	ST-101	NDM	NDM-1	ND	ND	>16	>16	0.25	1	8	0.25	1
25	450D6		Urine	-	Escherichia coli	ST-167	NDM	NDM-5	None	Yes	>16	>16	8	0.12	>16	0.12	>32
59	450H4		Urine	-	Citrobacter freundii	ST-125	NDM	NDM-1	ND	ND	>16	16	0.5	0.12	>16	0.12	2
76	450H8		Urine	-	Enterobacter cloacae complex	ST-2780	VIM	VIM-1	ND	ND	>16	>16	1	0.12	>16	0.25	4
26	450I8		Blood culture	-	Klebsiella pneumoniae	ST-307	NDM	NDM-1	ND	ND	>16	>16	2	0.25	>16	0.12	1
75	450K4		Respiratory sample	-	Escherichia coli	ST-405	NDM	NDM-5	YRIK	Yes	>16	>16	>16	0.25	>16	16	16
92	450K5		Urine	PORTUGAL	Klebsiella pneumoniae	ST-11	NDM	NDM-1	ND	ND	>16	>16	4	1	>16	0.12	4
974	451A6		Urine	-	Citrobacter freundii	ST-169	NDM	NDM-1	ND	ND	>16	>16	1	0.5	>16	<=0.06	2
78	451B3		Urine	-	Escherichia coli	ST-3014	NDM	NDM-1	None	No	>16	>16	0.5	<=0.06	0.12	<=0.06	4
78	451B4		Urine	-	Enterobacter cloacae complex	ST-742	NDM	NDM-7	ND	ND	>16	16	0.5	0.12	>16	<=0.06	32
69	451B8		Urine	MOROCCO	Klebsiella pneumoniae	ST-147	NDM + OXA-48-like	NDM-7 + OXA-181	ND	ND	>16	>16	>16	2	>16	0.25	2
69	451C2		Peritoneal fluid	-	Enterobacter cloacae complex	ST-53	VIM	VIM-1	ND	ND	16	16	0.12	0.12	16	<=0.06	4
51	451F4		Urine	-	Klebsiella pneumoniae	ST-6436	NDM + OXA-48-like	NDM-5 + OXA-48	ND	ND	>16	8	0.5	0.12	>16	<=0.06	0.5
13	451G8		Urine	-	Klebsiella pneumoniae	ST-147	NDM	NDM-1	ND	ND	>16	16	0.5	0.25	>16	0.12	1
971	451H2		Urine	-	Klebsiella pneumoniae	ST-147	NDM	NDM-1	ND	ND	>16	16	1	0.5	>16	0.12	0.5
93	451H6		Urine	-	Escherichia coli	ST-410	NDM + OXA-48-like	NDM-5 + OXA-1205	YRIK	No	>16	>16	8	0.12	>16	1	8
62	451J1		Urine	-	Klebsiella pneumoniae	ST-147	NDM	NDM-1	ND	ND	>16	>16	2	0.5	>16	0.12	2
33	451K2		Urine	-	Citrobacter freundii	ST-490	NDM	NDM-5	ND	ND	>16	>16	2	0.12	>16	0.12	2
57	451K6		Urine	-	Citrobacter freundii	ST-1180	NDM	NDM-1	ND	ND	>16	>16	1	0.25	>16	<=0.06	16
91	452B6		Blood culture	-	Escherichia coli	ST-410	NDM	NDM-5	YRIK	No	>16	>16	16	16	>16	1	8
94	452D4		Bone	UKRAINE	Klebsiella pneumoniae	ST-395	NDM	NDM-1	ND	ND	>16	>16	2	0.25	>16	0.12	1
94	452F7		Urine	-	Enterobacter cloacae complex	ST-616	NDM	NDM-1	ND	ND	8	8	1	0.25	8	<=0.06	0.5
69	452G7		Urine	-	Enterobacter cloacae complex	ST-53	VIM	VIM-1	ND	ND	16	8	0.12	0.12	16	<=0.06	2
89	452G10		Urine	-	Providencia rettgeri	-	NDM	NDM-1	ND	ND	>16	>16	4	>16	0.12	<=0.06	1
89	452H5		Urine	-	Klebsiella pneumoniae	ST-147	NDM	NDM-1	ND	ND	>16	>16	1	0.12	>16	0.12	2
02	453A5		Urine	-	Klebsiella pneumoniae	ST-323	NDM	NDM-5	ND	ND	>16	>16	1	0.25	>16	<=0.06	2
38	453A7		Urine	SOUTH AFRICA	Klebsiella pneumoniae	ST-6436	NDM	NDM-5	ND	ND	>16	>16	1	0.12	>16	<=0.06	1
67	453A9		Urine	-	Klebsiella oxytoca	ST-364	VIM	VIM-1	ND	ND	2	2	<=0.06	0.12	0.25	<=0.06	1
69	453C1		Urine	-	Enterobacter cloacae complex	ST-598	VIM	VIM-1	ND	ND	8	8	<=0.06	<=0.06	0.12	<=0.06	2
59	453C2		Urine	-	Escherichia coli	ST-2851	NDM	NDM-35	YRIN	No	>16	>16	16	1	>16	>16	8
64	453D9		Urine	-	Klebsiella oxytoca	ST-437-like	NDM	NDM-5	ND	ND	16	16	0.5	0.5	<=0.06	<=0.06	4
31	453F4		Urine	-	Morganella morganii	-	NDM	NDM-1	ND	ND	>16	>16	1	4	>16	0.25	1
976	453J9		Urine	-	Escherichia coli	ST-410	NDM	NDM-5	YRIK	Yes	>16	>16	16	<=0.06	>16	<=0.06	16
976	453J10		Urine	-	Enterobacter cloacae complex	ST-1718	NDM	NDM-1	ND	ND	>16	>16	1	0.12	8	0.12	8
976	453K3		Urine	-	Escherichia coli	-	NDM	NDM-5	None	No	>16	>16	8	0.25	>16	2	8
976	453K5		Blood culture	-	Klebsiella pneumoniae	ST-5688-like	NDM	NDM-1	ND	ND	>16	>16	2	1	>16	0.12	1
976	453K6		Urine	-	Klebsiella pneumoniae	ST-307	NDM	NDM-5	ND	ND	>16	>16	1	0.25	>16	<=0.06	4
976	453K9		Urine	-	Escherichia coli	ST-410	NDM	NDM-5	YRIK	No	>16	>16	16	<=0.06	>16	0.5	8
91	454A1		Urine	-	Enterobacter cloacae complex	ST-683	NDM	NDM-7	ND	ND	>16	>16	0.5	0.12	16	0.25	>32
93	454A4		Bile	-	Citrobacter freundii	ST-256	NDM	NDM-7	ND	ND	>16	>16	8	0.25	>16	<=0.06	1
84	454A8		Urine	-	Klebsiella pneumoniae	ST-101	NDM	NDM-5	ND	ND	>16	>16	2	0.12	>16	<=0.06	1
76	454C6		Cerebrospinal fluid	-	Klebsiella pneumoniae	ST-147	NDM	NDM-5	ND	ND	>16	>16	>16	1	>16	0.25	2
59	454G5		Urine	-	Klebsiella pneumoniae	ST-6436	NDM	NDM-5	ND	ND	>16	>16	1	0.25	>16	<=0.06	1
971	454J9		Blood culture	-	Klebsiella pneumoniae	ST-147	NDM	NDM-1	ND	ND	>16	16	2	0.25	>16	0.12	0.5
93	454K7		Catheter	-	Klebsiella oxytoca	ST-144	NDM	NDM-7	ND	ND	>16	>16	1	0.12	>16	0.12	4
69	455B4		Urine	-	Enterobacter cloacae complex	ST-168	VIM	VIM-4	ND	ND	4	4	0.12	0.25	0.5	0.25	4
40	455B7		Urine	-	Escherichia coli	ST-80	NDM	NDM-5	None	No	16	16	0.25	<=0.06	<=0.06	<=0.06	0.5
94	455C4		Peritoneal fluid	-	Enterobacter cloacae complex	ST-873	NDM	NDM-7	ND	ND	>16	>16	2	0.12	>16	0.12	4
74	455G2		Cutaneous abcess	TURKEY	Klebsiella pneumoniae	ST-147	NDM + OXA-48-like	NDM-5 + OXA-48	ND	ND	>16	>16	8	1	>16	0.12	1
06	455G9		Urine	-	Enterobacter cloacae complex	ST-1540	NDM	NDM-7	ND	ND	>16	>16	2	0.25	>16	0.12	8
974	455H1		Urine	-	Escherichia coli	ST-405	NDM	NDM-5	YRIK	Yes	>16	>16	>16	0.25	>16	>16	4
78	455J7		Urine	-	Enterobacter cloacae complex	-	NDM	NDM-7	ND	ND	>16	>16	2	0.5	>16	0.25	1
76	456B3		Urine	-	Escherichia coli	ST-167	NDM	NDM-5	YRIN	Yes	>16	>16	>16	0.25	>16	0.5	32
974	456B5		Urine	-	Escherichia coli	ST-405	NDM	NDM-5	YRIK	Yes	>16	>16	>16	0.25	>16	>16	2
38	456B6		Urine	-	Escherichia coli	ST-167	NDM	NDM-5	None	Yes	>16	>16	8	0.12	16	0.25	16
974	456B8		Bone	-	Citrobacter freundii	ST-537	NDM	NDM-1	ND	ND	>16	>16	0.5	<=0.06	>16	<=0.06	4
94	456C8		Urine	-	Citrobacter freundii	ST-95	NDM	NDM-1	ND	ND	>16	>16	>16	1	>16	0.12	1
78	456D5		Peritoneal fluid	-	Citrobacter freundii	ST-415	NDM	NDM-7	ND	ND	>16	>16	>16	2	8	0.12	0.12
93	456F1		Urine	-	Escherichia coli	ST-357	NDM	NDM-7	None	No	>16	>16	>16	1	0.12	<=0.06	<=0.03
973	456F3		Urine	-	Enterobacter cloacae complex	ST-1718	NDM	NDM-1	ND	ND	>16	>16	>16	2	>16	<=0.06	0.06
971	456F7		Urine	-	Klebsiella pneumoniae	ST-147	NDM	NDM-1	ND	ND	>16	>16	16	0.5	>16	0.12	0.12
54	456G3		Urine	-	Enterobacter cloacae complex	ST-2773	VIM	VIM-1	ND	ND	>16	8	8	0.12	>16	<=0.06	<=0.03
77	456G7		Blood culture	MOROCCO	Klebsiella pneumoniae	ST-147-like	NDM + OXA-48-like	NDM-5 + OXA-181	ND	ND	>16	>16	>16	>16	>16	0.25	1
78	456H4		Urine	-	Escherichia coli	ST-2659	NDM	NDM-5	YRIN	Yes	>16	>16	>16	8	16	1	0.5
51	456J8		Urine	-	Klebsiella pneumoniae	ST-219-like	NDM	NDM-1	ND	ND	8	8	0.12	0.12	<=0.06	<=0.06	0.5
77	456K4		Urine	-	Escherichia coli	ST-410	NDM	NDM-5	YRIN	No	>16	>16	16	<=0.06	8	0.25	4
83	456K5		Join fluid	UKRAINE	Klebsiella pneumoniae	ST-147	NDM	NDM-1	ND	ND	16	4	0.12	0.12	16	<=0.06	0.25
91	457C8		Unknown	-	Klebsiella pneumoniae	ST-383	NDM + OXA-48-like	NDM-5 + OXA-48	ND	ND	>16	>16	2	0.5	>16	0.25	0.25
84	457D1		Urine	-	Enterobacter cloacae complex	ST-108	NDM	NDM-5	ND	ND	>16	16	0.5	0.12	16	<=0.06	>32
92	457I2		Urine	-	Klebsiella pneumoniae	ST-147-like	NDM + OXA-48-like	NDM-5 + OXA-181	ND	ND	>16	>16	8	1	>16	1	8
38	457J8		Respiratory sample	-	Klebsiella pneumoniae	ST-16	NDM	NDM-5	ND	ND	>16	>16	0.5	0.12	8	<=0.06	0.25
972	457J9		Blood culture	-	Klebsiella pneumoniae	ST-147	NDM	NDM-1	ND	ND	>16	8	0.5	0.5	>16	0.12	0.06
972	457K3		Urine	-	Klebsiella pneumoniae	ST-147	NDM	NDM-1	ND	ND	>16	16	0.5	0.25	>16	0.12	0.12
971	457K4		Blood culture	-	Klebsiella pneumoniae	ST-147	NDM	NDM-1	ND	ND	>16	16	2	0.25	>16	0.12	0.12
93	457K7		Urine	-	Escherichia coli	ST-410	NDM	NDM-5	YRIK	No	>16	>16	16	0.12	>16	1	2
972	458A5		Urine	-	Klebsiella pneumoniae	ST-147	NDM	NDM-1	ND	ND	>16	16	1	0.25	>16	0.12	0.12
94	458A8		Bile	-	Proteus mirabilis	-	NDM	NDM-1	ND	ND	>16	>16	1	0.5	2	<=0.06	0.5
46	458A10		Blood culture	-	Escherichia coli	ST-409	NDM	NDM-1	None	No	8	16	0.12	<=0.06	16	<=0.06	0.12
91	458B2		Urine	-	Escherichia coli	ST-410	NDM	NDM-5	None	No	>16	>16	1	<=0.06	>16	<=0.06	1
91	458B3		Urine	-	Enterobacter cloacae complex	ST-45	NDM	NDM-1	ND	ND	>16	>16	1	0.25	>16	<=0.06	1
31	458B7		Urine	-	Citrobacter freundii	ST-64	NDM	NDM-1	ND	ND	>16	16	0.5	0.12	>16	<=0.06	1
28	458C7		Renal abcess	-	Klebsiella pneumoniae	ST-147	NDM	NDM-5	ND	ND	>16	>16	16	0.5	>16	0.25	0.25
38	458G1		Urine	-	Klebsiella pneumoniae	ST-307	VIM	VIM-1	ND	ND	>16	16	0.5	0.25	>16	<=0.06	1
35	458H5		Blood culture	-	Citrobacter freundii	ST-185	VIM	VIM-1	ND	ND	16	16	0.12	0.12	0.12	<=0.06	0.25
02	458I2		Urine	-	Enterobacter cloacae complex	ST-487	VIM	VIM-4	ND	ND	4	4	<=0.06	0.12	1	0.12	0.25
974	458I5		Bile	-	Enterobacter cloacae complex	-	NDM	NDM-1	ND	ND	4	4	0.12	<=0.06	<=0.06	<=0.06	1
69	458J5		Urine	-	Enterobacter cloacae complex	ST-78	VIM	VIM-1	ND	ND	>16	>16	0.5	2	>16	0.5	1
69	458J7		Urine	-	Citrobacter freundii	ST-112	VIM	VIM-2	ND	ND	0.5	0.5	0.12	0.12	8	0.12	0.12
58	459A8		Urine	-	Enterobacter cloacae complex	ST-108-like	VIM	VIM-4	ND	ND	2	2	<=0.06	0.25	2	0.12	0.12
28	459D6		Urine	-	Escherichia coli	ST-410	NDM	NDM-5	YRIK	No	>16	>16	4	<=0.06	>16	1	1
88	459H9		Respiratory sample	-	Klebsiella pneumoniae	ST-147	NDM + OXA-48-like	NDM-5 + OXA-48	ND	ND	>16	>16	8	1	>16	0.12	0.5
59	459J1		Urine	-	Klebsiella pneumoniae	ST-147	NDM	NDM-1	ND	ND	>16	16	0.5	0.5	>16	0.12	2
56	459J8		Urine	SPAIN	Enterobacter cloacae complex	ST-24	VIM	VIM-1	ND	ND	>16	>16	0.5	0.25	4	0.25	2
974	459K3		Respiratory sample	MADAGASCAR	Klebsiella pneumoniae	ST-16	NDM + OXA-48-like	NDM-5 + OXA-181	ND	ND	>16	>16	>16	1	>16	0.25	1
67	459K5		Urine	-	Klebsiella pneumoniae	ST-1440	NDM	NDM-5	ND	ND	>16	>16	0.25	0.12	8	<=0.06	2
19	460A4		Urine	-	Klebsiella pneumoniae	ST-147	NDM	NDM-1	ND	ND	>16	16	0.5	0.25	>16	0.12	0.5
75	460A10		Urine	-	Enterobacter cloacae complex	ST-873	NDM	NDM-1	ND	ND	>16	>16	0.5	0.12	>16	0.25	1
980	460C4		Urine	ITALY	Escherichia coli	ST-167	NDM	NDM-5	YRIN	No	>16	>16	16	0.12	>16	0.12	8
45	460C5		Blood culture	CONGO	Klebsiella pneumoniae	ST-340	NDM	NDM-5	ND	ND	>16	>16	>16	8	>16	0.12	2
69	460C7		Urine	-	Klebsiella oxytoca	ST-202	VIM	VIM-4	ND	ND	1	1	0.12	0.25	2	0.25	0.5
31	460C10		Blood culture	-	Klebsiella pneumoniae	ST-11	NDM	NDM-1	ND	ND	>16	>16	4	0.5	>16	1	8
35	460F6		Urine	-	Enterobacter cloacae complex	ST-252	VIM	VIM-1	ND	ND	>16	>16	0.5	0.25	0.12	0.12	4
33	460G1		Urine	-	Escherichia coli	ST-410	NDM + OXA-48-like	NDM-5 + OXA-48	YRIN	No	>16	>16	16	0.12	>16	0.25	4
68	460G3		Urine	ALGERIA	Klebsiella pneumoniae	ST-6436	NDM	NDM-5	ND	ND	>16	16	0.5	0.25	>16	<=0.06	1
81	460G8		Urine	-	Escherichia coli	ST-46	NDM	NDM-5	None	No	16	16	0.12	0.12	<=0.06	<=0.06	1
69	460G10		Unknown	-	Enterobacter cloacae complex	-	VIM	VIM-1	ND	ND	4	4	<=0.06	<=0.06	<=0.06	<=0.06	0.25
972	460H4		Urine	-	Klebsiella pneumoniae	ST-147	NDM	NDM-1	ND	ND	>16	16	1	1	>16	0.12	0.5
91	460I6		Urine	-	Enterobacter cloacae complex	ST-45	NDM	NDM-1	ND	ND	>16	>16	1	0.5	>16	0.12	2
73	460I7		Urine	-	Enterobacter cloacae complex	ST-97	VIM	VIM-4	ND	ND	1	1	<=0.06	0.12	0.12	<=0.06	1
973	460J2		Unknown	-	Klebsiella pneumoniae	ST-17	NDM	NDM-1	ND	ND	>16	>16	1	0.25	>16	0.25	4
973	460J3		Unknown	-	Klebsiella pneumoniae	ST-20	NDM	NDM-1	ND	ND	8	>16	0.25	0.12	>16	<=0.06	0.5
973	460J4		Unknown	-	Escherichia coli	ST-8573	NDM	NDM-1	None	Yes	>16	>16	4	0.12	>16	<=0.06	1
973	460J5		Unknown	-	Klebsiella oxytoca	ST-85-like	NDM	NDM-1	ND	ND	>16	16	1	0.12	>16	<=0.06	2
973	460J7		Unknown	-	Escherichia coli	ST-9629	NDM	NDM-1	None	No	>16	16	0.5	0.25	>16	0.12	0.5
75	460J9		Urine	-	Enterobacter cloacae complex	ST-45	NDM	NDM-1	ND	ND	>16	>16	0.5	0.12	>16	<=0.06	0.5
973	460J6		Unknown	-	Klebsiella pneumoniae	ST-17	NDM	NDM-1	ND	ND	>16	>16	1	0.25	>16	0.25	4
95	461A6		Urine	-	Escherichia coli	ST-2851	NDM + OXA-48-like	NDM-5 + OXA-181	YRIN	No	>16	>16	16	0.25	>16	1	4
57	461A9		Urine	-	Escherichia coli	ST-410	NDM	NDM-5	YRIN	No	>16	>16	>16	0.5	>16	1	4
75	461C8		Urine	-	Enterobacter cloacae complex	ST-683	NDM	NDM-7	ND	ND	>16	>16	0.5	<=0.06	<=0.06	<=0.06	1
974	461C9		Urine	-	Klebsiella pneumoniae	ST-11	NDM	NDM-1	ND	ND	>16	>16	2	0.12	>16	0.12	2
69	461D3		Respiratory sample	-	Citrobacter freundii	ST-232	NDM + OXA-48-like + VIM	NDM-1 + VIM-4 + OXA-244	ND	ND	>16	8	1	0.5	8	0.25	1
74	461D4		Blood culture	SENEGAL	Escherichia coli	ST-167	NDM	NDM-5	YRIN	Yes	>16	>16	>16	1	>16	0.5	2
59	461F2		Blood culture	-	Escherichia coli	ST-2851	NDM + OXA-48-like	NDM-5 + OXA-181	YRIN	No	>16	>16	16	8	>16	>16	8
76	461K2		Urine	-	Escherichia coli	ST-90	NDM	NDM-7	#N/A	No	>16	>16	8	0.12	>16	0.5	4
69	461K6		Urine	-	Klebsiella pneumoniae	ST-35	NDM	NDM-5	ND	ND	>16	>16	2	4	<=0.06	<=0.06	8
93	463I3		Bone	-	Enterobacter cloacae complex	ST-114	VIM	VIM-1	ND	ND	16	16	0.25	<=0.06	>16	<=0.06	2
974	463I8		Urine	-	Citrobacter freundii	ST-125	NDM	NDM-1	ND	ND	16	16	0.5	0.12	>16	0.12	2
91	463K1		Blood culture	-	Enterobacter cloacae complex	ST-45	NDM	NDM-1	ND	ND	>16	>16	2	0.25	>16	<=0.06	0.5
64	464B5		Urine	-	Enterobacter cloacae complex	ST-24	NDM	NDM-5	ND	ND	>16	>16	1	0.12	>16	<=0.06	4
19	464F4		Urine	-	Citrobacter freundii	ST-19	NDM + OXA-48-like	NDM-1 + OXA-48	ND	ND	>16	>16	16	1	>16	1	2
83	464G9		Blood culture	TUNISIA	Klebsiella pneumoniae	ST-147	NDM + OXA-48-like	NDM-5 + OXA-48	ND	ND	>16	>16	>16	1	>16	0.25	0.5
972	464J4		Blood culture	-	Klebsiella pneumoniae	ST-147	NDM	NDM-1	ND	ND	>16	>16	1	0.5	>16	0.12	0.5
972	464J8		Blood culture	-	Klebsiella pneumoniae	ST-147	NDM	NDM-1	ND	ND	>16	16	1	0.5	>16	0.12	0.5
38	464K4		Blood culture	-	Enterobacter cloacae complex	ST-233	VIM	VIM-4	ND	ND	4	4	0.12	0.12	0.25	<=0.06	0.25
38	464K5		Urine	-	Enterobacter cloacae complex	ST-873	OXA-48-like + VIM	VIM-4 + OXA-48	ND	ND	>16	16	2	0.25	>16	0.5	>32
69	465A1		Bone	-	Escherichia coli	ST-141	VIM	VIM-4	None	No	2	1	<=0.06	<=0.06	<=0.06	<=0.06	0.06
88	465C3		Blood culture	-	Klebsiella pneumoniae	ST-1962	VIM	VIM-1	ND	ND	4	4	<=0.06	0.12	>16	<=0.06	0.5
75	465D1		Other	-	Klebsiella pneumoniae	ST-20	NDM	NDM-5	ND	ND	>16	>16	1	0.5	16	<=0.06	2
971	465D10		Urine	-	Klebsiella pneumoniae	ST-147	NDM	NDM-1	ND	ND	>16	16	2	0.5	>16	0.12	1
84	465G3		Urine	-	Klebsiella pneumoniae	ST-147	NDM	NDM-14	ND	ND	>16	>16	16	1	>16	0.25	2
92	465G10		Urine	MOROCCO	Klebsiella pneumoniae	ST-307	NDM	NDM-7	ND	ND	>16	>16	4	16	>16	0.25	2
60	465J10		Urine	-	Enterobacter cloacae complex	ST-252	NDM	NDM-7	ND	ND	>16	>16	1	0.12	0.12	<=0.06	4
31	465K4		Urine	-	Escherichia coli	ST-410	NDM	NDM-5	YRIK	No	>16	>16	>16	<=0.06	16	2	8
95	466A7		Urine	-	Klebsiella pneumoniae	ST-340	NDM	NDM-5	ND	ND	>16	>16	4	0.12	>16	0.12	0.5
06	466A9		Urine	-	Escherichia coli	ST-167	NDM	NDM-5	YRIN	No	>16	>16	8	0.12	>16	0.25	8
974	466B2		Urine	-	Citrobacter freundii	ST-22	NDM	NDM-1	ND	ND	16	16	0.5	0.25	2	<=0.06	1
77	466D5		Urine	-	Citrobacter freundii	ST-216	NDM	NDM-1	ND	ND	>16	>16	1	0.25	>16	0.12	8
57	466J6		Urine	-	Escherichia coli	ST-354	NDM	NDM-5	None	Yes	>16	>16	1	<=0.06	<=0.06	<=0.06	8
69	467A3		Respiratory sample	-	Enterobacter cloacae complex	ST-873	VIM	VIM-4	ND	ND	8	8	0.12	0.5	4	0.25	16
67	467B1		Blood culture	-	Enterobacter cloacae complex	ST-90	VIM	VIM-1	ND	ND	>16	>16	0.5	0.5	>16	0.25	2
88	467C3		Urine	-	Enterobacter cloacae complex	ST-231	NDM	NDM-1	ND	ND	>16	>16	8	0.5	>16	0.25	4
95	467F6		Urine	-	Escherichia coli	ST-361	NDM	NDM-5	YRIN	No	>16	>16	16	0.25	>16	8	4
69	467I4		Urine	-	Enterobacter cloacae complex	ST-78	NDM	NDM-1	ND	ND	16	16	0.5	0.12	1	<=0.06	2
971	467J10		Respiratory sample	-	Enterobacter cloacae complex	ST-1540	NDM	NDM-5	ND	ND	>16	>16	0.5	0.12	>16	<=0.06	2
33	467K7		Urine	-	Citrobacter freundii	ST-18	NDM	NDM-5	ND	ND	8	8	0.5	0.12	0.5	<=0.06	1
974	468A6		Urine	-	Citrobacter freundii	ST-214	NDM	NDM-1	ND	ND	8	8	0.25	0.12	>16	<=0.06	1
31	468B1		Catheter	-	Enterobacter cloacae complex	ST-90	NDM	NDM-1	ND	ND	16	16	0.5	0.25	4	0.12	2
974	468B7		Blood culture	-	Enterobacter cloacae complex	ST-90	NDM	NDM-1	ND	ND	>16	>16	0.5	0.12	8	<=0.06	2
69	468B9		Urine	-	Klebsiella oxytoca	ST-2	VIM	VIM-4	ND	ND	16	16	0.25	0.25	>16	0.12	0.5
94	468F9		Urine	CONGO	Enterobacter cloacae complex	ST-616	NDM	NDM-1	ND	ND	>16	>16	2	0.12	16	0.12	4
976	468G1		Urine	-	Escherichia coli	ST-361	NDM	NDM-5	YRIN	No	>16	>16	>16	1	>16	8	16
69	468G7		Bone	-	Enterobacter cloacae complex	ST-1740	NDM + VIM	NDM-1 + VIM-4	ND	ND	16	16	0.25	0.12	1	0.12	4
94	468G8		Urine	-	Escherichia coli	ST-141	NDM	NDM-5	None	No	>16	>16	2	0.12	0.25	<=0.06	2
59	468I9		Urine	-	Escherichia coli	ST-410	NDM	NDM-5	YRIN	No	>16	>16	16	0.12	>16	<=0.06	4
20	468J4		Urine	-	Klebsiella pneumoniae	ST-147	NDM	NDM-14	ND	ND	>16	>16	4	0.5	>16	0.25	1
06	469A4		Urine	-	Escherichia coli	ST-410	NDM	NDM-5	YRIK	No	>16	>16	8	<=0.06	2	1	32
91	469B1		Urine	-	Klebsiella pneumoniae	ST-15	NDM	NDM-5	ND	ND	16	16	0.12	0.12	<=0.06	<=0.06	0.5
987	469B10		Blood culture	-	Klebsiella pneumoniae	ST-13	NDM	NDM-1	ND	ND	>16	>16	0.5	0.12	>16	<=0.06	2
20	469C4		Urine	-	Klebsiella pneumoniae	ST-147	NDM	NDM-14	ND	ND	>16	>16	8	0.5	>16	0.12	4
90	469C9		Urine	-	Citrobacter freundii	ST-114	NDM	NDM-1	ND	ND	>16	>16	1	0.12	>16	<=0.06	2
90	469C10		Urine	-	Citrobacter freundii	ST-22	NDM	NDM-1	ND	ND	>16	>16	1	0.12	>16	0.25	4
71	469D9		Urine	-	Enterobacter cloacae complex	ST-873	VIM	VIM-4	ND	ND	4	4	0.12	0.12	2	0.25	1
83	469G1		Urine	-	Escherichia coli	ST-167	NDM	NDM-5	YRIN	No	>16	>16	4	<=0.06	>16	<=0.06	8
94	469G10		Urine	BENIN	Klebsiella pneumoniae	ST-147	NDM	NDM-5	ND	ND	>16	>16	2	0.12	>16	0.12	2
976	469H1		Blood culture	-	Klebsiella pneumoniae	ST-307	NDM	NDM-5	ND	ND	>16	>16	1	0.12	>16	0.12	4
94	469I5		Urine	-	Citrobacter freundii	ST-8	NDM	NDM-7	ND	ND	>16	>16	4	0.5	>16	<=0.06	1
69	469I6		Blood culture	EGYPT	Escherichia coli	ST-617	NDM	NDM-5	YRIN	No	>16	>16	16	0.25	>16	2	8
06	469J9		Urine	-	Escherichia coli	ST-410	NDM	NDM-5	YRIN	Yes	>16	>16	>16	0.12	>16	0.5	>32
67	469K9		Urine	-	Citrobacter freundii	ST-18	NDM	NDM-1	ND	ND	>16	>16	2	0.25	>16	0.25	16
69	470C7		Unknown	-	Enterobacter cloacae complex	ST-873	VIM	VIM-4	ND	ND	4	4	0.25	0.25	2	0.25	1
94	470C10		Urine	-	Citrobacter freundii	ST-91	NDM	NDM-1	ND	ND	>16	>16	1	0.25	>16	0.12	8
95	470A9		Cutaneous abcess	-	Providencia stuartii	-	NDM	NDM-1	ND	ND	>16	>16	1	8	8	<=0.06	0.5
25	470F7		Urine	-	Enterobacter cloacae complex	ST-175	VIM	VIM-1	ND	ND	>16	>16	1	0.25	8	0.12	0.5
69	470F10		Vaginal sample	-	Enterobacter cloacae complex	ST-269	OXA-48-like + VIM	VIM-1 + OXA-48	ND	ND	8	8	0.25	0.12	<=0.06	<=0.06	4
972	470H3		Urine	-	Klebsiella pneumoniae	ST-147	NDM	NDM-1	ND	ND	>16	16	0.5	0.25	>16	0.12	0.5
72	471F4		Urine	-	Enterobacter cloacae complex	ST-78	VIM	VIM-1	ND	ND	>16	>16	0.5	0.25	16	<=0.06	2
81	471F6		Urine	-	Enterobacter cloacae complex	ST-106	NDM	NDM-5	ND	ND	>16	16	0.5	0.12	16	<=0.06	1
91	471H9		Respiratory sample	-	Citrobacter freundii	ST-22	NDM	NDM-7	ND	ND	>16	>16	0.25	0.12	0.5	<=0.06	1
94	471J9		Urine	-	Klebsiella pneumoniae	ST-147	NDM	NDM-1	ND	ND	>16	>16	0.5	0.5	>16	0.12	2
94	471K7		Urine	-	Klebsiella pneumoniae	ST-147	NDM	NDM-14	ND	ND	>16	>16	4	0.5	>16	0.25	2
94	471K9		Urine	-	Klebsiella pneumoniae	ST-17	NDM	NDM-7	ND	ND	>16	>16	2	0.25	<=0.06	<=0.06	16
06	472A2		Urine	-	Citrobacter freundii	ST-18	NDM + OXA-48-like	NDM-1 + OXA-48	ND	ND	>16	>16	0.5	0.5	>16	0.12	8
62	472A9		Bone	-	Escherichia coli	ST-131	NDM	NDM-1	None	No	16	16	0.25	0.12	>16	<=0.06	2
45	472B2		Urine	-	Escherichia coli	ST-69	NDM	NDM-1	None	Yes	>16	>16	2	0.12	>16	<=0.06	8
67	472D2		Blood culture	-	Klebsiella aerogenes	ST-658	NDM	NDM-1	ND	ND	>16	>16	1	0.25	>16	0.25	8
67	472D3		Respiratory sample	-	Serratia marcescens	ST-595	NDM	NDM-1	ND	ND	>16	>16	2	16	4	0.12	2
93	472D8		Urine	-	Enterobacter cloacae complex	ST-45	NDM	NDM-1	ND	ND	>16	>16	1	0.5	>16	0.12	0.5
972	472D9		Urine	-	Klebsiella pneumoniae	ST-147	NDM	NDM-1	ND	ND	>16	>16	4	1	>16	0.12	0.5
07	472F3		Cutaneous abcess	-	Klebsiella pneumoniae	ST-307	NDM	NDM-1	ND	ND	>16	>16	1	0.25	>16	0.12	1
69	472F8		Unknown	-	Enterobacter cloacae complex	ST-873	VIM	VIM-4	ND	ND	4	4	<=0.06	0.12	1	0.25	0.25
69	472J10		Urine	-	Klebsiella pneumoniae	ST-6436	NDM	NDM-5	ND	ND	>16	>16	4	0.25	>16	0.12	1
60	472K4		Urine	-	Escherichia coli	ST-90	NDM	NDM-7	YRIN	No	>16	>16	8	0.12	>16	0.25	4
69	472K8		Urine	-	Citrobacter freundii	ST-1031	NDM	NDM-1	ND	ND	>16	>16	0.5	0.5	16	0.12	4
974	472K9		Urine	-	Enterobacter cloacae complex	ST-113	NDM	NDM-1	ND	ND	8	8	0.12	<=0.06	<=0.06	<=0.06	2
67	473A2		Cutaneous abcess	-	Enterobacter cloacae complex	ST-135	VIM	VIM-1	ND	ND	4	4	<=0.06	0.12	>16	<=0.06	0.5
45	473B2		Urine	-	Klebsiella pneumoniae	ST-147	NDM	NDM-1	ND	ND	>16	>16	1	0.12	>16	0.12	0.5
06	473D10		Urine	-	Klebsiella pneumoniae	ST-307	NDM	NDM-5	ND	ND	>16	>16	2	0.12	>16	0.12	0.5
54	473G1		Blood culture	-	Klebsiella pneumoniae	ST-395	NDM	NDM-1	ND	ND	>16	>16	1	0.25	>16	0.12	1
69	473G9		Urine	-	Enterobacter cloacae complex	ST-1740	NDM + OXA-48-like	NDM-1 + OXA-48	ND	ND	>16	>16	1	0.12	<=0.06	<=0.06	8
69	474B6		Bone	-	Enterobacter cloacae complex	ST-110	VIM	VIM-1	ND	ND	>16	>16	0.25	0.25	1	0.12	2
94	474D2		Urine	-	Enterobacter cloacae complex	ST-97	NDM	NDM-1	ND	ND	>16	>16	0.5	0.25	>16	<=0.06	2
92	474D7		Urine	-	Enterobacter cloacae complex	ST-45	NDM	NDM-1	ND	ND	>16	>16	0.5	0.12	>16	<=0.06	2
45	474D8		Blood culture	CONGO	Klebsiella pneumoniae	ST-307	NDM	NDM-5	ND	ND	>16	>16	1	0.12	16	<=0.06	4
29	474F10		Urine	-	Klebsiella pneumoniae	ST-36	NDM	NDM-5	ND	ND	>16	>16	1	0.5	>16	<=0.06	16
33	474G4		Urine	-	Enterobacter cloacae complex	ST-873	NDM	NDM-5	ND	ND	>16	>16	4	0.25	16	0.5	2
93	474G7		Urine	-	Enterobacter cloacae complex	ST-2083	NDM	NDM-5	ND	ND	>16	>16	16	0.25	>16	4	8
69	474H9		Urine	-	Enterobacter cloacae complex	ST-787-like	VIM	VIM-1	ND	ND	16	16	0.25	0.12	<=0.06	<=0.06	4
94	474I3		Urine	-	Klebsiella pneumoniae	ST-147	NDM + OXA-48-like	NDM-5 + OXA-232	ND	ND	>16	>16	8	1	>16	0.25	1
75	474I8		Blood culture	-	Enterobacter cloacae complex	ST-250	NDM	NDM-1	ND	ND	>16	>16	0.5	0.12	0.25	0.12	0.5
95	474I10		Urine	-	Klebsiella pneumoniae	ST-147	NDM	NDM-14	ND	ND	>16	>16	4	0.5	>16	0.12	2
59	474J10		Urine	-	Enterobacter cloacae complex	ST-66	VIM	VIM-1	ND	ND	>16	>16	0.5	0.5	>16	0.12	16
06	475A2		Urine	-	Klebsiella pneumoniae	ST-11	NDM	NDM-1	ND	ND	>16	>16	16	1	>16	0.25	2
94	475A8		Urine	-	Klebsiella pneumoniae	ST-147	NDM	NDM-5	ND	ND	>16	>16	8	0.5	>16	0.25	0.5
94	475A9		Respiratory sample	MOROCCO	Klebsiella pneumoniae	ST-147	NDM	NDM-14	ND	ND	>16	>16	4	8	>16	0.25	1
75	475B5		Blood culture	-	Klebsiella pneumoniae	ST-147	NDM	NDM-14	ND	ND	>16	>16	8	>16	>16	0.25	2
69	475D3		Urine	-	Enterobacter cloacae complex	ST-1740	NDM	NDM-1	ND	ND	>16	>16	0.25	0.12	1	0.12	1
83	475D4		Urine	-	Enterobacter cloacae complex	ST-90	VIM	VIM-1	ND	ND	16	16	0.5	0.12	<=0.06	<=0.06	4
93	475D6		Urine	-	Enterobacter cloacae complex	ST-45	NDM	NDM-1	ND	ND	>16	>16	0.5	0.12	>16	<=0.06	2
69	475D9		Urine	-	Klebsiella pneumoniae	ST-147	NDM	NDM-14	ND	ND	>16	>16	4	0.5	>16	0.12	1
69	475F1		Urine	-	Providencia alcalifaciens	-	NDM	NDM-1	ND	ND	1	1	<=0.06	0.12	1	<=0.06	0.25
69	475F3		Cutaneous abcess	-	Enterobacter cloacae complex	ST-78	VIM	VIM-1	ND	ND	>16	>16	0.5	1	16	1	2
07	475F6		Cutaneous abcess	BURKINA FASSO	Escherichia coli	ST-167	NDM	NDM-5	YRIN	No	>16	>16	4	0.12	>16	0.5	8
91	475J4		Urine	-	Klebsiella pneumoniae	ST-147	NDM	NDM-1	ND	ND	>16	>16	1	0.5	>16	0.12	4
94	475J7		Urine	-	Enterobacter cloacae complex	ST-2224	NDM	NDM-1	ND	ND	>16	>16	0.5	0.25	>16	0.12	8
13	475I4		Urine	-	Escherichia coli	ST-648	NDM	NDM-5	YRIN	No	>16	>16	>16	0.12	>16	0.5	4
13	475K1		Urine	-	Citrobacter freundii	ST-216	IMP	IMP-39	ND	ND	0.5	0.12	0.12	0.12	2	0.12	2
93	475K9		Urine	-	Klebsiella pneumoniae	ST-395	NDM	NDM-1	ND	ND	>16	>16	4	16	0.25	0.25	2
33	476B6		Urine	-	Klebsiella pneumoniae	ST-11	NDM	NDM-5	ND	ND	>16	>16	1	<=0.06	2	0.12	2
34	476D8		Urine	-	Enterobacter cloacae complex	ST-45	NDM	NDM-1	ND	ND	>16	>16	4	0.25	>16	0.25	1
974	476H1		Urine	-	Citrobacter freundii	ST-537	NDM	NDM-1	ND	ND	>16	>16	>16	0.25	4	0.5	2
72	476I4		Blood culture	MOROCCO	Escherichia coli	ST-410	NDM	NDM-5	YRIN	No	>16	>16	>16	0.5	>16	2	8
91	476I5		Blood culture	-	Citrobacter freundii	ST-22	NDM	NDM-7	ND	ND	>16	>16	1	0.12	1	0.12	1
91	476I6		Blood culture	-	Klebsiella pneumoniae	ST-13	NDM	NDM-1	ND	ND	>16	>16	0.5	0.12	16	<=0.06	1
971	476I10		Urine	-	Klebsiella pneumoniae	ST-147	NDM	NDM-1	ND	ND	>16	8	0.5	0.25	>16	0.12	0.5
92	477C10		Blood culture	-	Klebsiella pneumoniae	ST-147	NDM	NDM-14	ND	ND	>16	>16	8	>16	>16	0.25	2
46	477D10		Bile	-	Klebsiella pneumoniae	ST-924	NDM	NDM-1	ND	ND	8	8	0.25	0.12	>16	<=0.06	0.5
25	477G7		Urine	-	Enterobacter cloacae complex	ST-233	VIM	VIM-4	ND	ND	2	2	<=0.06	0.12	0.12	<=0.06	4
69	477G9		Urine	-	Citrobacter freundii	ST-22	OXA-48-like + VIM	VIM-1 + OXA-181	ND	ND	>16	>16	4	0.25	>16	0.12	2
69	477H6		Urine	-	Enterobacter cloacae complex	ST-168	VIM	VIM-4	ND	ND	1	1	<=0.06	<=0.06	0.12	<=0.06	1
15	477H8		Urine	-	Escherichia coli	ST-6746	NDM	NDM-1	None	No	>16	16	1	0.12	>16	0.12	16
83	477J5		Urine	-	Escherichia coli	ST-648	NDM	NDM-5	YRIN	No	>16	>16	>16	0.12	>16	0.5	16
59	478C2		Respiratory sample	-	Enterobacter cloacae complex	ST-106	NDM	NDM-1	ND	ND	>16	>16	0.5	0.25	>16	0.12	4
973	478C3		Unknown	-	Klebsiella pneumoniae	ST-17	NDM	NDM-1	ND	ND	>16	>16	1	0.25	>16	0.12	8
973	478C10		Unknown	-	Klebsiella pneumoniae	ST-22	NDM	NDM-1	ND	ND	>16	>16	1	0.12	>16	<=0.06	4
33	478F2		Unknown	-	Enterobacter cloacae complex	ST-1856	NDM	NDM-5	ND	ND	>16	>16	2	0.25	>16	<=0.06	1
87	478G2		Urine	-	Escherichia coli	ST-1056	NDM	NDM-5	None	No	>16	16	0.5	<=0.06	<=0.06	<=0.06	0.5
81	478G3		Peritoneal fluid	-	Morganella morganii	-	NDM	NDM-1	ND	ND	8	4	0.5	0.12	>16	0.25	1
33	478H5		Urine	-	Enterobacter cloacae complex	ST-106	NDM	NDM-5	ND	ND	>16	>16	1	0.12	>16	<=0.06	4
84	479A3		Urine	-	Klebsiella pneumoniae	ST-147	NDM	NDM-14	ND	ND	>16	>16	16	1	>16	0.25	1
59	479A5		Urine	-	Klebsiella pneumoniae	ST-147	NDM	NDM-1	ND	ND	>16	>16	2	0.25	>16	0.12	1
35	479C7		Urine	-	Escherichia coli	ST-410	NDM + OXA-48-like	NDM-5 + OXA-181	YRIN	No	>16	>16	8	<=0.06	4	0.5	2
26	479C10		Urine	-	Enterobacter cloacae complex	ST-102	NDM	NDM-1	ND	ND	16	4	0.25	<=0.06	16	<=0.06	1
95	479F10		Urine	-	Escherichia coli	ST-448	NDM	NDM-5	YRIN	No	>16	>16	16	0.12	>16	1	4
47	479I4		Respiratory sample	-	Enterobacter cloacae complex	ST-45	NDM	NDM-1	ND	ND	>16	>16	1	0.12	>16	<=0.06	1
81	479I5		Urine	-	Escherichia coli	ST-131	NDM	NDM-1	None	No	>16	>16	1	1	>16	1	1
49	480A5		Urine	-	Enterobacter cloacae complex	ST-252	VIM	VIM-1	ND	ND	4	2	<=0.06	0.12	>16	<=0.06	2
93	480B1		Respiratory sample	-	Klebsiella pneumoniae	ST-383	NDM + OXA-48-like	NDM-5 + OXA-48	ND	ND	>16	>16	4	0.5	>16	0.25	0.5
91	480C6		Blood culture	-	Escherichia coli	ST-405	NDM	NDM-5	YRIK	Yes	>16	>16	>16	0.5	>16	8	4
35	480D9		Other	-	Escherichia coli	ST-141	NDM	NDM-1	None	No	16	16	0.5	0.12	>16	<=0.06	2
59	480G4		Urine	-	Escherichia coli	ST-14	NDM	NDM-1	None	No	16	16	0.5	0.12	>16	<=0.06	2
93	480H7		Blood culture	-	Klebsiella pneumoniae	ST-6436	NDM	NDM-5	ND	ND	>16	>16	2	0.25	>16	<=0.06	0.5
91	480I3		Urine	-	Enterobacter cloacae complex	ST-45	NDM	NDM-1	ND	ND	>16	>16	1	0.12	>16	<=0.06	1
91	480I4		Other	-	Enterobacter cloacae complex	ST-45	NDM	NDM-1	ND	ND	>16	>16	0.5	0.25	>16	<=0.06	1
06	480K2		Urine	-	Klebsiella pneumoniae	ST-5186	VIM	VIM-1	ND	ND	16	16	0.5	<=0.06	<=0.06	<=0.06	0.12
33	481A8		Urine	-	Citrobacter freundii	ST-18	NDM	NDM-5	ND	ND	>16	>16	1	4	0.12	<=0.06	2
69	481B4		Urine	-	Providencia rettgeri	-	NDM	NDM-1	ND	ND	>16	>16	16	0.5	<=0.06	<=0.06	16
35	481C7		Urine	-	Enterobacter cloacae complex	ST-24	VIM	VIM-1	ND	ND	>16	>16	0.12	0.25	0.5	<=0.06	0.5
976	481I8		Blood culture	-	Klebsiella pneumoniae	ST-1428	NDM	NDM-5	ND	ND	16	8	0.25	0.12	16	<=0.06	0.5
68	481I9		Blood culture	-	Serratia marcescens	ST-492	NDM	NDM-1	ND	ND	16	16	0.12	4	2	0.12	1
74	482A9		Blood culture	-	Enterobacter cloacae complex	ST-78	NDM	NDM-1	ND	ND	>16	4	0.12	0.12	0.12	0.12	2
62	482C7		Urine	-	Escherichia coli	ST-10	VIM	VIM-1	None	No	>16	>16	0.5	<=0.06	0.12	<=0.06	0.5
93	482J10		Unknown	-	Klebsiella pneumoniae	ST-16	NDM	NDM-5	ND	ND	>16	>16	1	8	0.12	0.12	2
94	483B6		Urine	-	Enterobacter cloacae complex	ST-873	NDM	NDM-7	ND	ND	>16	>16	2	0.12	>16	0.12	2
76	483C4		Urine	-	Klebsiella pneumoniae	ST-147	NDM	NDM-5	ND	ND	>16	>16	>16	0.5	>16	0.12	0.25
69	483D4		Urine	-	Citrobacter freundii	ST-1	VIM	VIM-4	ND	ND	4	4	<=0.06	0.12	2	0.12	0.12
87	483G5		Blood culture	-	Klebsiella pneumoniae	ST-147	NDM	NDM-1	ND	ND	>16	>16	0.5	0.25	>16	0.12	0.5
93	483G8		Urine	-	Escherichia coli	ST-88	NDM	NDM-7	None	No	>16	>16	0.5	<=0.06	<=0.06	<=0.06	2
94	483I8		Urine	-	Enterobacter cloacae complex	ST-45	NDM	NDM-1	ND	ND	>16	>16	0.5	0.5	>16	<=0.06	1
69	483J9		Cutaneous abcess	-	Enterobacter cloacae complex	ST-873	VIM	VIM-4	ND	ND	8	8	<=0.06	0.12	1	0.12	1
976	483K9		Urine	-	Escherichia coli	ST-410	NDM	NDM-5	YRIK	No	>16	>16	8	0.12	>16	1	1
62	484A8		Urine	-	Klebsiella pneumoniae	ST-13	NDM	NDM-1	ND	ND	16	8	0.5	0.25	>16	0.12	1
14	484F10		Blood culture	EGYPT	Escherichia coli	ST-167	NDM	NDM-5	YRIN	No	>16	>16	8	0.12	>16	0.12	2
75	484G10		Bile	-	Escherichia coli	ST-648	NDM	NDM-5	YRIN	No	>16	>16	8	0.12	>16	0.5	1
75	484H1		Blood culture	-	Klebsiella pneumoniae	ST-188	NDM	NDM-1	ND	ND	>16	>16	1	0.12	>16	<=0.06	0.25
75	484H3		Bile	-	Klebsiella pneumoniae	ST-147	NDM	NDM-1	ND	ND	>16	16	0.5	0.25	>16	0.12	0.12
94	484I10		Urine	-	Klebsiella pneumoniae	ST-147	NDM + OXA-48-like	NDM-5 + OXA-232	ND	ND	>16	>16	16	0.5	>16	0.12	0.5
971	484J1		Respiratory sample	-	Klebsiella pneumoniae	ST-147	NDM	NDM-1	ND	ND	>16	16	1	1	>16	0.12	0.25
51	484J7		Cutaneous abcess	-	Klebsiella pneumoniae	ST-6436	NDM	NDM-5	ND	ND	>16	>16	0.25	0.12	>16	<=0.06	0.25
973	485A8		Urine	-	Escherichia coli	ST-38	NDM	NDM-1	None	Yes	>16	>16	0.25	<=0.06	>16	<=0.06	1
69	484K6		Bile	-	Klebsiella pneumoniae	ST-147	NDM + OXA-48-like	NDM-5 + OXA-204	ND	ND	>16	>16	8	0.5	0.25	0.25	1
92	485B5		Respiratory sample	-	Klebsiella pneumoniae	ST-147	NDM + OXA-48-like	NDM-1 + OXA-48	ND	ND	>16	>16	8	0.5	>16	0.25	1
976	485C3		Blood culture	-	Enterobacter cloacae complex	ST-114	NDM	NDM-1	ND	ND	>16	16	0.25	0.12	>16	<=0.06	1
973	485C8		Respiratory sample	-	Enterobacter cloacae complex	ST-1718	NDM	NDM-1	ND	ND	>16	>16	2	0.25	>16	<=0.06	4
973	485C9		Respiratory sample	-	Citrobacter freundii	ST-22-like	NDM	NDM-7	ND	ND	16	16	1	<=0.06	<=0.06	<=0.06	1
71	485D4		Urine	ALGERIA	Klebsiella pneumoniae	ST-147	NDM	NDM-1	ND	ND	>16	>16	1	0.5	>16	0.12	0.5
02	485F2		Urine	-	Klebsiella pneumoniae	ST-6436	NDM	NDM-5	ND	ND	>16	16	0.25	0.12	16	<=0.06	0.25
45	485F5		Cutaneous abcess	UKRAINE	Klebsiella pneumoniae	ST-147	NDM + OXA-48-like	NDM-1 + OXA-48	ND	ND	>16	>16	8	1	>16	0.12	0.5
95	485F8		Blood culture	-	Klebsiella pneumoniae	ST-534	NDM	NDM-5	ND	ND	>16	>16	1	<=0.06	<=0.06	<=0.06	0.5
92	485F10		Bile	MOROCCO	Klebsiella pneumoniae	ST-307	NDM	NDM-7	ND	ND	>16	>16	1	0.12	>16	<=0.06	1
69	485G6		Respiratory sample	-	Klebsiella pneumoniae	ST-147	NDM	NDM-1	ND	ND	>16	>16	1	0.25	>16	0.12	1
59	485G7		Blood culture	-	Escherichia coli	ST-2851	NDM + OXA-48-like	NDM-5 + OXA-181	YRIN	No	>16	>16	>16	0.12	>16	0.25	2
93	485H1		Urine	TUNISIA	Klebsiella pneumoniae	ST-147	NDM + OXA-48-like	NDM-5 + OXA-48	ND	ND	>16	>16	8	0.5	>16	0.25	1
973	485H7		Blood culture	-	Klebsiella pneumoniae	ST-15	NDM	NDM-1	ND	ND	>16	>16	2	0.12	2	<=0.06	2
06	485I7		Urine	-	Enterobacter cloacae complex	ST-1749	NDM	NDM-1	ND	ND	8	8	0.25	0.12	0.12	<=0.06	1
49	485I10		Respiratory sample	-	Enterobacter cloacae complex	ST-66-like	VIM	VIM-1	ND	ND	>16	>16	0.25	0.12	>16	<=0.06	1
971	485J6		Respiratory sample	-	Klebsiella pneumoniae	ST-147	NDM	NDM-1	ND	ND	>16	16	2	0.25	>16	0.12	0.5
02	486C1		Respiratory sample	-	Enterobacter cloacae complex	ST-487	VIM	VIM-4	ND	ND	4	4	<=0.06	0.12	0.25	0.12	0.06
69	486F1		Urine	TURKEY	Klebsiella pneumoniae	ST-147	NDM + OXA-48-like	NDM-5 + OXA-48	ND	ND	>16	>16	8	16	>16	0.25	0.5
94	486G1		Respiratory sample	-	Providencia rettgeri	-	NDM	NDM-1	ND	ND	2	2	0.12	0.5	0.25	<=0.06	0.12
94	486G3		Urine	-	Escherichia coli	ST-69	NDM	NDM-1	None	Yes	>16	16	0.5	<=0.06	>16	<=0.06	2
971	486J2		Urine	-	Klebsiella pneumoniae	ST-147	NDM	NDM-1	ND	ND	>16	16	0.5	1	>16	0.12	0.5
31	486J6		Urine	-	Klebsiella pneumoniae	ST-11	NDM	NDM-1	ND	ND	>16	>16	1	1	>16	0.5	4
94	487A4		Urine	-	Escherichia coli	ST-46	NDM	NDM-5	YRIN	No	>16	>16	8	0.25	>16	1	2
54	487D9		Urine	-	Enterobacter cloacae complex	ST-66	VIM	VIM-1	ND	ND	16	16	<=0.06	0.12	0.5	<=0.06	0.12
10	487D10		Urine	-	Klebsiella pneumoniae	ST-147	NDM	NDM-1	ND	ND	>16	>16	0.5	0.25	>16	<=0.06	0.5
69	487G9		Cutaneous abcess	-	Enterobacter cloacae complex	ST-45	VIM	VIM-1	ND	ND	16	8	<=0.06	0.12	<=0.06	<=0.06	0.06
69	487H2		Urine	-	Escherichia coli	ST-10	VIM	VIM-1	None	No	2	2	<=0.06	<=0.06	<=0.06	<=0.06	0.25
34	487I5		Urine	SPAIN	Klebsiella pneumoniae	ST-147-like	VIM	VIM-1	ND	ND	>16	>16	1	0.12	>16	0.12	0.12
92	487J4		Urine	-	Escherichia coli	ST-410	NDM	NDM-5	YRIK	No	>16	>16	16	0.12	>16	0.5	4
84	487J6		Urine	-	Klebsiella pneumoniae	ST-147	NDM	NDM-1	ND	ND	>16	16	1	0.5	>16	0.12	0.25
973	487K8		Urine	-	Escherichia coli	ST-410	NDM	NDM-1	None	No	8	8	0.5	0.12	4	<=0.06	4
62	488B6		Urine	-	Escherichia coli	ST-2973	NDM	NDM-5	None	No	>16	>16	2	<=0.06	<=0.06	<=0.06	0.25
91	488B7		Urine	ROMANIA	Proteus mirabilis	ST-93	NDM	NDM-1	ND	ND	>16	>16	1	0.25	1	<=0.06	0.25
75	488D8		Bile	-	Klebsiella pneumoniae	ST-147	NDM	NDM-1	ND	ND	>16	16	0.5	0.25	>16	0.12	1
75	488F2		Blood culture	-	Enterobacter cloacae complex	ST-45	NDM	NDM-1	ND	ND	>16	>16	0.5	0.12	>16	<=0.06	1
53	488F8		Urine	-	Enterobacter cloacae complex	ST-106	NDM	NDM-7	ND	ND	>16	>16	1	0.12	>16	<=0.06	4
93	488G6		Urine	-	Klebsiella oxytoca	ST-302	NDM	NDM-7	ND	ND	>16	>16	1	0.12	>16	<=0.06	2
31	488G8		Cutaneous abcess	-	Klebsiella pneumoniae	ST-147	NDM	NDM-1	ND	ND	>16	>16	1	0.5	>16	0.12	1
974	488G10		Respiratory sample	-	Klebsiella pneumoniae	ST-5787-like	NDM	NDM-1	ND	ND	>16	>16	1	0.12	0.12	0.12	2
34	488H9		Urine	-	Klebsiella pneumoniae	ST-37	NDM	NDM-1	ND	ND	>16	>16	2	0.12	16	<=0.06	2
38	488I1		Urine	-	Enterobacter cloacae complex	ST-50	NDM	NDM-1	ND	ND	16	16	0.5	<=0.06	<=0.06	<=0.06	2
54	488I8		Urine	-	Escherichia coli	ST-15578	NDM	NDM-5	None	No	>16	>16	1	16	>16	<=0.06	2
69	488K1		Urine	-	Klebsiella pneumoniae	ST-383	NDM + OXA-48-like	NDM-5 + OXA-48	ND	ND	>16	>16	8	1	>16	0.25	1
64	489C2		Urine	-	Enterobacter cloacae complex	ST-24	NDM	NDM-5	ND	ND	>16	>16	1	0.12	>16	<=0.06	4
38	489G2		Urine	-	Enterobacter cloacae complex	ST-145	NDM	NDM-1	ND	ND	>16	>16	1	<=0.06	0.25	<=0.06	4
06	489H2		Urine	-	Klebsiella pneumoniae	ST-15	NDM	NDM-4	ND	ND	>16	>16	1	0.25	>16	0.12	0.5
06	489H4		Urine	-	Klebsiella pneumoniae	ST-15	NDM	NDM-4	ND	ND	>16	>16	1	0.25	>16	0.12	0.5
87	489H9		Urine	-	Klebsiella pneumoniae	ST-147	NDM	NDM-1	ND	ND	>16	>16	0.5	4	>16	0.12	0.5
69	489I2		Urine	GREECE	Klebsiella pneumoniae	ST-6260	NDM	NDM-5	ND	ND	>16	>16	>16	2	>16	0.5	0.5
92	489J7		Urine	SRI LANKA	Escherichia coli	ST-167	NDM	NDM-5	YRIN	Yes	>16	>16	16	0.12	>16	4	16
974	489K3		Urine	-	Enterobacter cloacae complex	ST-51	NDM	NDM-1	ND	ND	16	16	0.25	0.12	0.12	<=0.06	0.5
92	490D6		Urine	-	Enterobacter cloacae complex	ST-45	NDM	NDM-1	ND	ND	>16	>16	0.25	0.12	16	16	2
94	490H3		Cutaneous abcess	MALI	Enterobacter cloacae complex	ST-114	NDM	NDM-5	ND	ND	>16	>16	2	2	>16	<=0.06	0.5
69	490H9		Urine	-	Escherichia coli	ST-73	NDM	NDM-1	None	No	4	4	0.12	0.12	8	0.12	0.5
974	490I1		Blood culture	-	Enterobacter cloacae complex	ST-136	NDM	NDM-1	ND	ND	>16	>16	2	0.25	>16	0.12	0.5
77	490J2		Urine	SENEGAL	Escherichia coli	ST-410	NDM	NDM-58	YRIK	No	>16	>16	16	<=0.06	4	1	8
33	490J4		Blood culture	-	Enterobacter cloacae complex	ST-98	NDM	NDM-5	ND	ND	>16	>16	2	0.12	>16	<=0.06	2
33	490J5		Urine	-	Enterobacter cloacae complex	ST-78	NDM	NDM-5	ND	ND	>16	>16	2	0.5	8	0.5	4
54	490K5		Urine	-	Escherichia coli	ST-167	NDM	NDM-5	YRIN	No	>16	>16	>16	0.25	>16	0.5	>32
69	491F2		Urine	-	Enterobacter cloacae complex	ST-233	VIM	VIM-4	ND	ND	2	2	0.12	0.12	0.25	0.25	1
29	491F7		Join fluid	UKRAINE	Enterobacter cloacae complex	ST-231	NDM	NDM-1	ND	ND	>16	>16	8	1	>16	0.25	2
83	491G4		Blood culture	-	Klebsiella pneumoniae	ST-147	NDM + OXA-48-like	NDM-5 + OXA-48	ND	ND	>16	>16	8	1	>16	0.25	2
69	491G10		Respiratory sample	-	Klebsiella pneumoniae	ST-39	NDM	NDM-5	ND	ND	>16	>16	1	0.12	>16	<=0.06	16
95	491H2		Unknown	-	Klebsiella pneumoniae	ST-11	NDM	NDM-5	ND	ND	>16	>16	1	0.25	>16	0.12	8
88	491J2		Urine	-	Citrobacter freundii	ST-216	VIM	VIM-1	ND	ND	8	8	0.12	0.25	>16	0.12	4
71	492F4		Urine	-	Enterobacter cloacae complex	ST-78	VIM	VIM-1	ND	ND	>16	>16	1	1	>16	0.5	1
75	492H2		Urine	-	Enterobacter cloacae complex	ST-873	NDM	NDM-7	ND	ND	>16	>16	1	0.5	>16	<=0.06	4
75	492I3		Blood culture	-	Enterobacter cloacae complex	ST-873	NDM	NDM-7	ND	ND	>16	>16	1	0.12	>16	0.25	2
69	492J5		Urine	-	Klebsiella pneumoniae	ST-20	VIM	VIM-1	ND	ND	>16	>16	1	0.12	>16	<=0.06	4
972	492J6		Urine	-	Klebsiella pneumoniae	ST-147	NDM	NDM-1	ND	ND	>16	16	1	0.5	>16	0.12	0.25
69	493A2		Urine	-	Enterobacter cloacae complex	ST-873	VIM	VIM-4	ND	ND	4	4	<=0.06	0.25	1	0.25	0.5
54	493A6		Urine	-	Escherichia coli	ST-165	NDM	NDM-1	None	No	>16	16	2	0.12	1	<=0.06	0.5
00	493D3		Unknown	-	Klebsiella pneumoniae	ST-17	NDM	NDM-7	ND	ND	>16	>16	0.5	0.12	4	<=0.06	0.5
69	493G4		Urine	-	Enterobacter cloacae complex	ST-114	VIM	VIM-1	ND	ND	>16	>16	1	0.12	16	<=0.06	1
69	493G5		Blood culture	-	Enterobacter cloacae complex	ST-145	VIM	VIM-1	ND	ND	>16	16	0.5	0.12	<=0.06	<=0.06	2
29	493H4		Bone	UKRAINE	Escherichia coli	ST-361	KPC + NDM	KPC-3 + NDM-5	YRIN	No	>16	>16	16	0.25	>16	4	2
94	493H9		Blood culture	SWIZERLAND	Klebsiella pneumoniae	ST-35	NDM	NDM-1	ND	ND	>16	>16	2	0.25	>16	<=0.06	4
45	493J7		Urine	ROMANIA	Klebsiella pneumoniae	ST-15	NDM + OXA-48-like	NDM-1 + OXA-48	ND	ND	>16	>16	8	1	>16	0.12	0.5
59	494B7		Unknown	-	Klebsiella pneumoniae	ST-307	NDM + OXA-48-like	NDM-1 + OXA-48	ND	ND	>16	>16	4	0.25	>16	0.12	1
45	494C4		Urine	-	Klebsiella pneumoniae	ST-147	NDM + OXA-48-like	NDM-5 + OXA-48	ND	ND	>16	>16	8	1	>16	0.25	1
18	494C7		Cutaneous abcess	-	Enterobacter cloacae complex	ST-742	NDM	NDM-7	ND	ND	>16	>16	4	0.5	>16	0.25	2
972	494F9		Urine	-	Klebsiella pneumoniae	ST-147	NDM	NDM-1	ND	ND	>16	8	1	0.25	>16	<=0.06	0.12
69	494G7		Urine	-	Enterobacter cloacae complex	ST-148	VIM	VIM-1	ND	ND	8	4	0.25	0.12	16	<=0.06	0.25
89	494G8		Urine	MOROCCO	Klebsiella pneumoniae	ST-307	NDM	NDM-7	ND	ND	>16	>16	2	<=0.06	0.12	<=0.06	0.5
74	494I3		Urine	-	Enterobacter cloacae complex	ST-78	NDM	NDM-1	ND	ND	16	16	0.25	<=0.06	0.25	<=0.06	1
19	494I10		Urine	-	Klebsiella pneumoniae	ST-866	NDM	NDM-1	ND	ND	4	4	0.5	0.12	>16	<=0.06	0.25
76	495B5		Urine	-	Providencia rettgeri	-	NDM	NDM-1	ND	ND	8	8	0.25	0.5	<=0.06	<=0.06	0.25
94	495C2		Urine	-	Klebsiella pneumoniae	ST-147	NDM	NDM-1	ND	ND	>16	>16	1	0.25	>16	0.12	1
93	495C7		Urine	-	Klebsiella pneumoniae	ST-147	NDM	NDM-5	ND	ND	>16	>16	4	0.5	>16	0.12	0.25
93	495C8		Urine	-	Klebsiella pneumoniae	ST-147	NDM	NDM-5	ND	ND	>16	>16	4	0.5	>16	0.25	0.5
93	495C9		Urine	-	Citrobacter freundii	ST-210-like	NDM	NDM-7	ND	ND	>16	16	0.25	0.12	<=0.06	<=0.06	0.5
56	495D2		Urine	-	Citrobacter freundii	ST-62	NDM	NDM-1	ND	ND	8	4	0.25	0.12	>16	0.12	0.5
75	495F4		Blood culture	-	Enterobacter cloacae complex	ST-145	NDM	NDM-1	ND	ND	>16	>16	1	0.12	>16	<=0.06	2
31	495K3		Urine	-	Escherichia coli	ST-167	NDM	NDM-5	YRIN	No	>16	>16	>16	0.12	>16	0.5	4
10	495K6		Urine	-	Klebsiella pneumoniae	ST-147	NDM + OXA-48-like	NDM-5 + OXA-48	ND	ND	>16	>16	>16	0.5	>16	0.12	0.25
94	496A2		Urine	-	Enterobacter cloacae complex	ST-742	NDM	NDM-7	ND	ND	>16	16	0.5	0.12	>16	<=0.06	8
92	496A7		Bone	ALGERIA	Klebsiella pneumoniae	ST-147	NDM	NDM-1	ND	ND	>16	>16	2	0.25	>16	0.12	0.25
33	496B5		Urine	-	Citrobacter freundii	ST-19	NDM	NDM-5	ND	ND	>16	>16	0.5	0.12	>16	<=0.06	0.5
67	496D3		Urine	-	Klebsiella oxytoca	ST-36	VIM	VIM-1	ND	ND	>16	16	2	0.5	>16	0.25	1
67	496D5		Urine	-	Enterobacter cloacae complex	ST-66	VIM	VIM-1	ND	ND	>16	16	0.25	0.12	>16	<=0.06	0.25
15	496F3		Urine	-	Citrobacter freundii	ST-396	NDM	NDM-1	ND	ND	>16	16	0.25	0.25	16	<=0.06	2
31	496G10		Urine	-	Citrobacter braakii	ST-646-like	NDM + OXA-48-like	NDM-1 + OXA-48	ND	ND	>16	>16	1	0.25	>16	0.12	8
62	496I2		Urine	-	Escherichia coli	ST-2659	NDM	NDM-5	YRIN	Yes	>16	>16	4	<=0.06	>16	<=0.06	4
91	496J4		Urine	-	Enterobacter cloacae complex	ST-742	NDM	NDM-7	ND	ND	>16	>16	2	0.12	>16	<=0.06	8
58	496J7		Urine	-	Citrobacter freundii	ST-91	NDM	NDM-1	ND	ND	>16	>16	1	0.25	>16	<=0.06	4
974	496J9		Urine	-	Escherichia coli	ST-167	NDM	NDM-5	YRIN	No	>16	>16	8	0.12	0.5	0.5	16
976	496K4		Urine	-	Escherichia coli	ST-1284	NDM	NDM-5	YRIK	No	>16	>16	16	0.12	>16	8	4
976	496K5		Urine	-	Escherichia coli	ST-1284	NDM	NDM-5	YRIK	No	>16	>16	8	0.12	>16	4	2
94	497A10		Blood culture	-	Escherichia coli	ST-405	NDM	NDM-5	YRIK	Yes	>16	>16	>16	0.25	>16	4	2
974	497C8		Urine	-	Enterobacter cloacae complex	ST-113	NDM	NDM-1	ND	ND	>16	>16	1	0.5	>16	<=0.06	0.5
974	497C10		Bile	-	Citrobacter freundii	ST-214	NDM	NDM-1	ND	ND	>16	8	0.25	0.12	>16	<=0.06	0.5
971	497D4		Urine	-	Klebsiella pneumoniae	ST-147	NDM	NDM-1	ND	ND	>16	16	0.5	0.5	>16	0.12	0.5
26	497D5		Urine	-	Klebsiella pneumoniae	ST-147	NDM + OXA-48-like	NDM-5 + OXA-48	ND	ND	>16	>16	8	0.5	>16	0.12	0.25
974	497F3		Unknown	-	Citrobacter freundii	ST-396	NDM	NDM-1	ND	ND	>16	>16	0.25	0.12	<=0.06	<=0.06	1
86	497F9		Urine	-	Escherichia coli	ST-744	NDM	NDM-1	None	No	>16	>16	1	0.12	16	0.25	2
93	497C3		Urine	-	Citrobacter freundii	ST-91	NDM	NDM-7	ND	ND	8	8	0.5	0.12	8	0.12	0.5
60	497G7		Urine	-	Enterobacter cloacae complex	ST-1283	NDM	NDM-7	ND	ND	>16	>16	1	<=0.06	2	0.12	1
93	497H3		Urine	-	Klebsiella pneumoniae	ST-307	NDM	NDM-7	ND	ND	>16	>16	2	0.12	>16	<=0.06	1
59	497H10		Urine	-	Escherichia coli	ST-648	NDM	NDM-5	YRIN	No	>16	>16	>16	0.12	>16	1	1
75	497K10		Urine	-	Klebsiella pneumoniae	ST-15	NDM	NDM-1	ND	ND	>16	>16	0.5	0.12	>16	0.12	0.5
84	498C6		Urine	-	Enterobacter cloacae complex	ST-145	NDM	NDM-5	ND	ND	>16	>16	0.5	0.12	4	0.25	2
60	498K8		Respiratory sample	-	Enterobacter cloacae complex	ST-78	VIM	VIM-4	ND	ND	8	8	0.12	0.5	4	0.5	2
69	498H2		Blood culture	-	Enterobacter cloacae complex	ST-145	VIM	VIM-4	ND	ND	2	2	0.12	0.12	0.25	0.12	1
91	499C10		Cutaneous abcess	-	Klebsiella pneumoniae	ST-147	NDM	NDM-5	ND	ND	>16	>16	8	1	>16	0.25	0.5
93	499I4		Urine	-	Escherichia coli	ST-264	NDM	NDM-5	None	No	>16	>16	1	<=0.06	1	<=0.06	1
62	499J1		Urine	-	Escherichia coli	ST-2851	NDM + OXA-48-like	NDM-5 + OXA-181	YRIN	No	>16	>16	16	<=0.06	>16	<=0.06	8
62	500B8		Blood culture	-	Enterobacter cloacae complex	ST-278	NDM	NDM-1	ND	ND	16	16	0.5	0.12	>16	0.12	2
62	500C1		Urine	-	Serratia marcescens	ST-601	NDM	NDM-1	ND	ND	8	8	0.25	1	>16	<=0.06	2
29	500C8		Bone	UKRAINE	Enterobacter cloacae complex	ST-2942	NDM	NDM-1	ND	ND	>16	>16	8	0.5	>16	0.12	2
06	500D2		Urine	-	Klebsiella pneumoniae	ST-15	NDM	NDM-4	ND	ND	>16	16	1	0.12	>16	0.12	0.5
83	500D3		Urine	-	Klebsiella pneumoniae	ST-395	NDM + OXA-48-like	NDM-1 + OXA-48	ND	ND	>16	>16	8	0.12	0.25	0.12	8
06	500F8		Cutaneous abcess	-	Escherichia coli	ST-131	NDM	NDM-4	None	No	>16	>16	0.5	0.12	>16	<=0.06	2
92	500I4		Blood culture	-	Klebsiella pneumoniae	ST-147	NDM	NDM-14	ND	ND	>16	>16	16	16	>16	0.12	1
06	500I9		Urine	-	Klebsiella pneumoniae	ST-15	NDM	NDM-4	ND	ND	>16	>16	1	0.12	>16	0.12	0.5
75	501A8		Bone	-	Klebsiella pneumoniae	ST-6436	NDM	NDM-5	ND	ND	>16	>16	8	0.5	>16	0.12	1
59	501C8		Urine	-	Enterobacter cloacae complex	ST-106	NDM	NDM-1	ND	ND	>16	>16	16	0.25	>16	0.25	32
972	501G3		Urine	-	Klebsiella pneumoniae	ST-147	NDM	NDM-1	ND	ND	>16	>16	2	0.5	>16	0.12	1
69	501H4		Urine	-	Enterobacter cloacae complex	ST-168	VIM	VIM-1	ND	ND	>16	16	0.5	0.12	>16	<=0.06	4
69	501H6		Urine	-	Enterobacter cloacae complex	ST-133	VIM	VIM-4	ND	ND	2	2	<=0.06	0.12	<=0.06	<=0.06	1
28	501J9		Urine	-	Escherichia coli	ST-141	NDM	NDM-1	None	No	>16	>16	0.25	<=0.06	<=0.06	<=0.06	0.5
76	501K8		Urine	-	Klebsiella pneumoniae	ST-16	NDM + OXA-48-like	NDM-5 + OXA-181	ND	ND	>16	>16	16	0.5	>16	0.25	1
13	501I5		Urine	-	Escherichia coli	ST-167	NDM	NDM-5	YRIN	No	>16	>16	>16	<=0.06	>16	<=0.06	16
31	502C5		Urine	-	Escherichia coli	ST-167	NDM	NDM-5	YRIN	No	>16	>16	8	0.12	>16	0.5	2
78	502C7		Urine	-	Escherichia coli	ST-2521	NDM	NDM-1	None	No	16	16	1	0.12	16	<=0.06	0.25
94	502D5		Urine	-	Klebsiella pneumoniae	ST-15	NDM	NDM-1	ND	ND	>16	16	0.5	0.12	>16	0.12	0.25
93	502D7		Bone	-	Enterobacter cloacae complex	ST-45	NDM	NDM-1	ND	ND	>16	>16	0.25	0.12	>16	<=0.06	0.25
13	502F4		Urine	-	Escherichia coli	ST-167	NDM	NDM-5	YRIN	No	>16	>16	8	<=0.06	>16	0.12	2
972	502H8		Urine	-	Klebsiella pneumoniae	ST-147	NDM	NDM-1	ND	ND	>16	16	0.5	0.5	>16	0.12	0.12
13	502I1		Urine	-	Escherichia coli	ST-156	NDM	NDM-5	None	Yes	>16	>16	1	<=0.06	0.12	<=0.06	4
57	502I7		Urine	-	Escherichia coli	ST-4682	VIM	VIM-1	None	No	1	1	<=0.06	<=0.06	<=0.06	<=0.06	0.06
94	502K1		Urine	-	Enterobacter cloacae complex	ST-873	NDM	NDM-7	ND	ND	>16	>16	1	0.12	>16	0.12	1
45	502K3		Urine	-	Klebsiella pneumoniae	ST-17	NDM	NDM-7	ND	ND	>16	>16	0.5	0.12	4	<=0.06	0.5
92	502K6		Bone	AFRICA	Enterobacter cloacae complex	ST-2603	NDM	NDM-5	ND	ND	>16	>16	1	<=0.06	0.12	<=0.06	1
59	503A5		Respiratory sample	-	Klebsiella pneumoniae	ST-307	NDM + OXA-48-like	NDM-5 + OXA-48	ND	ND	>16	16	0.5	4	8	<=0.06	0.5
69	503A9		Cutaneous abcess	-	Enterobacter cloacae complex	ST-148	VIM	VIM-4	ND	ND	8	1	0.12	0.12	16	<=0.06	0.25
33	503B2		Urine	-	Enterobacter cloacae complex	ST-78	NDM	NDM-5	ND	ND	>16	>16	4	0.5	>16	0.5	2
59	503B7		Urine	-	Citrobacter freundii	ST-22	NDM	NDM-1	ND	ND	16	16	0.25	0.25	16	0.12	1
06	503C3		Urine	-	Escherichia coli	ST-167	NDM	NDM-5	YRIN	No	>16	>16	8	0.12	>16	1	4
45	503C10		Blood culture	-	Escherichia coli	ST-361	NDM	NDM-5	YRIN	No	>16	>16	16	0.25	>16	1	2
76	503F5		Blood culture	-	Escherichia coli	ST-10	NDM	NDM-5	None	No	>16	16	1	0.12	>16	<=0.06	2
75	503G7		Respiratory sample	-	Klebsiella pneumoniae	ST-39	NDM	NDM-1	ND	ND	>16	>16	16	2	>16	0.5	4
76	503I7		Urine	-	Escherichia coli	ST-361	NDM	NDM-5	YRIN	No	>16	>16	>16	0.25	>16	8	4
971	503I10		Urine	-	Klebsiella pneumoniae	ST-147	NDM	NDM-1	ND	ND	>16	8	0.5	0.25	>16	0.12	0.12
69	503J2		Urine	-	Klebsiella pneumoniae	ST-307	VIM	VIM-1	ND	ND	>16	16	1	0.25	>16	<=0.06	0.5
974	504B2		Urine	-	Klebsiella aerogenes	ST-375	NDM	NDM-1	ND	ND	>16	>16	2	4	<=0.06	<=0.06	>32
13	504B9		Urine	-	Klebsiella pneumoniae	ST-147	NDM	NDM-1	ND	ND	>16	16	0.5	0.5	>16	0.12	0.12
69	504D10		Urine	-	Enterobacter cloacae complex	ST-1718	NDM	NDM-7	ND	ND	>16	>16	1	0.12	<=0.06	<=0.06	4
94	503F4		Urine	-	Escherichia coli	ST-167	NDM	NDM-5	None	Yes	>16	>16	>16	0.12	>16	2	8
06	504I4		Urine	-	Klebsiella pneumoniae	ST-716	NDM	NDM-5	ND	ND	>16	>16	0.5	0.25	4	<=0.06	0.5
93	504J7		Urine	-	Klebsiella pneumoniae	ST-6436	NDM	NDM-5	ND	ND	>16	>16	2	0.5	>16	0.12	0.5
87	505A3		Urine	-	Klebsiella pneumoniae	ST-147	NDM	NDM-1	ND	ND	>16	>16	1	1	>16	0.12	0.25
20	505A8		Blood culture	-	Klebsiella pneumoniae	ST-147	NDM	NDM-14	ND	ND	>16	>16	4	0.5	>16	0.12	1
19	505A10		Urine	-	Citrobacter freundii	ST-22	NDM	NDM-1	ND	ND	>16	16	1	0.25	>16	<=0.06	1
91	505C1		Urine	-	Enterobacter cloacae complex	ST-66	NDM	NDM-7	ND	ND	>16	>16	2	0.25	>16	<=0.06	0.5
93	505H3		Bone	-	Enterobacter cloacae complex	ST-90	NDM	NDM-1	ND	ND	8	4	0.25	0.25	>16	0.12	1
58	506B9		Urine	-	Klebsiella pneumoniae	ST-323	NDM	NDM-1	ND	ND	>16	>16	1	0.25	>16	0.25	0.5
67	506C3		Urine	-	Enterobacter cloacae complex	ST-90	VIM	VIM-1	ND	ND	16	16	0.12	2	>16	1	2
69	506C7		Urine	-	Klebsiella pneumoniae	ST-30	VIM	VIM-1	ND	ND	4	4	<=0.06	0.12	<=0.06	<=0.06	0.5
92	506H3		Respiratory sample	-	Klebsiella pneumoniae	ST-147	NDM	NDM-14	ND	ND	>16	>16	4	>16	>16	0.12	1
974	506H4		Bone	MADAGASCAR	Escherichia coli	ST-410	NDM	NDM-5	YRIK	No	>16	>16	16	<=0.06	>16	<=0.06	2
67	506I5		Urine	-	Klebsiella pneumoniae	ST-6436	NDM	NDM-5	ND	ND	>16	>16	1	0.12	16	<=0.06	0.5
78	506J3		Urine	-	Escherichia coli	ST-2521	NDM	NDM-1	None	No	>16	>16	1	0.12	16	<=0.06	0.5
93	506J8		Blood culture	-	Klebsiella pneumoniae	ST-307	NDM	NDM-7	ND	ND	>16	>16	4	16	>16	0.12	1
75	506K10		Bile	-	Escherichia coli	ST-127	NDM	NDM-7	None	No	16	16	2	0.12	<=0.06	0.12	2
35	507B1		Urine	-	Enterobacter cloacae complex	ST-111	NDM	NDM-1	ND	ND	>16	>16	1	0.25	>16	<=0.06	4
35	507B4		Blood culture	-	Enterobacter cloacae complex	ST-111	NDM	NDM-1	ND	ND	>16	>16	0.5	0.25	>16	0.25	8
13	507C8		Urine	-	Klebsiella pneumoniae	ST-101	NDM	NDM-5	ND	ND	>16	>16	2	0.12	>16	<=0.06	0.5
35	507B6		Peritoneal fluid	-	Enterobacter cloacae complex	ST-111	NDM	NDM-1	ND	ND	>16	>16	1	0.25	>16	0.12	4
67	507D9		Urine	-	Citrobacter freundii	ST-18	NDM	NDM-1	ND	ND	>16	>16	2	0.5	8	0.25	4
78	507H3		Urine	-	Escherichia coli	ST-73	NDM	NDM-5	None	No	16	16	1	<=0.06	16	<=0.06	1
20	507H5		Urine	-	Klebsiella pneumoniae	ST-147	NDM	NDM-14	ND	ND	>16	>16	4	1	>16	0.25	1
94	507J2		Urine	RUSSIA	Klebsiella pneumoniae	ST-147	NDM + OXA-48-like	NDM-1 + OXA-48	ND	ND	>16	>16	8	1	>16	0.25	0.5
98	508A7		Urine	-	Klebsiella pneumoniae	ST-163	VIM	VIM-1	ND	ND	16	16	0.12	0.12	<=0.06	<=0.06	0.5
93	508C6		Blood culture	-	Klebsiella pneumoniae	ST-147	NDM	NDM-1	ND	ND	>16	>16	1	0.5	>16	0.12	0.5
49	508F6		Bone	ALGERIA	Klebsiella pneumoniae	ST-147	NDM	NDM-1	ND	ND	>16	>16	1	0.5	>16	0.12	0.25
93	508G9		Urine	-	Enterobacter cloacae complex	ST-45	NDM	NDM-1	ND	ND	16	16	0.5	<=0.06	<=0.06	<=0.06	0.25
67	509A8		Unknown	-	Enterobacter cloacae complex	ST-25	VIM	VIM-1	ND	ND	2	4	<=0.06	0.12	>16	0.12	1
973	509C5		Urine	-	Klebsiella pneumoniae	ST-17	NDM	NDM-1	ND	ND	>16	>16	1	0.12	>16	0.12	8
35	509C6		Urine	-	Klebsiella pneumoniae	ST-147	NDM + OXA-48-like	NDM-1 + OXA-48	ND	ND	>16	>16	4	1	>16	0.25	2
60	509C8		Urine	-	Enterobacter cloacae complex	ST-114	NDM	NDM-7	ND	ND	>16	>16	0.5	0.5	>16	0.12	1
972	509H1		Urine	-	Klebsiella pneumoniae	ST-147	NDM	NDM-1	ND	ND	>16	16	0.5	0.5	>16	0.12	0.5
41	509H2		Respiratory sample	-	Escherichia coli	ST-405	NDM	NDM-5	YRIK	Yes	>16	>16	>16	0.12	>16	8	4
67	509H5		Urine	-	Enterobacter cloacae complex	ST-90	VIM	VIM-1	ND	ND	8	16	0.12	2	16	0.5	2
78	509I1		Urine	-	Providencia vermicola	-	NDM	NDM-1	ND	ND	16	8	0.25	0.12	0.5	<=0.06	0.12
86	509I4		Urine	MOROCCO	Klebsiella pneumoniae	ST-147	NDM	NDM-14	ND	ND	>16	>16	4	1	>16	0.12	2
84	509I6		Blood culture	-	Klebsiella pneumoniae	ST-147	NDM	NDM-14	ND	ND	>16	>16	16	2	>16	0.25	2
59	509I8		Urine	SERBIA	Proteus mirabilis	ST-135	VIM	VIM-4	ND	ND	16	1	0.5	0.12	4	<=0.06	<=0.03
84	509K9		Urine	-	Klebsiella pneumoniae	ST-147	NDM	NDM-14	ND	ND	>16	>16	4	0.5	>16	0.12	1
38	510A6		Urine	-	Klebsiella pneumoniae	ST-16	NDM + OXA-48-like	NDM-5 + OXA-181	ND	ND	>16	>16	0.5	0.25	>16	0.5	1
89	510C7		Urine	-	Klebsiella pneumoniae	ST-147	NDM	NDM-1	ND	ND	>16	>16	2	0.25	>16	0.12	0.25
57	510D2		Urine	-	Klebsiella pneumoniae	ST-147	NDM	NDM-1	ND	ND	>16	>16	1	0.5	>16	0.12	0.5
69	510F3		Urine	-	Citrobacter freundii	ST-91	VIM	VIM-1	ND	ND	>16	>16	2	0.25	>16	0.12	2
59	510F10		Blood culture	-	Enterobacter cloacae complex	ST-106	NDM	NDM-1	ND	ND	16	16	1	0.25	>16	0.12	0.5
67	510I3		Urine	-	Enterobacter cloacae complex	ST-204	VIM	VIM-1	ND	ND	8	8	0.25	0.12	<=0.06	<=0.06	2
83	510J1		Urine	-	Escherichia coli	ST-648	NDM	NDM-5	YRIN	No	>16	>16	>16	0.12	>16	0.5	4
974	510J7		Respiratory sample	-	Providencia rettgeri	-	NDM	NDM-1	ND	ND	2	2	0.12	2	0.25	<=0.06	1
974	510K6		Urine	-	Enterobacter cloacae complex	ST-90	NDM	NDM-1	ND	ND	>16	>16	2	0.12	16	<=0.06	4
06	511B1		Urine	-	Escherichia coli	ST-410	NDM	NDM-5	YRIK	No	>16	>16	16	0.12	>16	1	2
59	511F10		Blood culture	-	Escherichia coli	ST-2851	NDM + OXA-48-like	NDM-5 + OXA-181	YRIN	No	>16	>16	>16	0.12	>16	0.25	2
69	511G8		Urine	-	Klebsiella variicola	ST-4589	NDM	NDM-1	ND	ND	>16	16	0.5	0.12	16	<=0.06	0.5
59	511H7		Blood culture	-	Enterobacter cloacae complex	ST-106	NDM	NDM-1	ND	ND	16	16	1	0.25	>16	0.12	1
60	511I3		Urine	-	Enterobacter cloacae complex	ST-252	NDM	NDM-1	ND	ND	>16	>16	2	0.25	>16	0.5	>32
69	511I6		Urine	-	Enterobacter cloacae complex	ST-233	VIM	VIM-4	ND	ND	8	4	<=0.06	0.12	1	<=0.06	0.5
93	511J1		Urine	-	Enterobacter cloacae complex	ST-78	NDM	NDM-5	ND	ND	>16	>16	1	0.25	>16	0.12	2
59	511K6		Urine	-	Enterobacter cloacae complex	ST-269-like	NDM	NDM-1	ND	ND	16	8	0.25	0.25	>16	0.25	2
59	512A2		Urine	-	Escherichia coli	ST-2851	NDM + OXA-48-like	NDM-5 + OXA-181	YRIN	No	>16	>16	>16	0.12	>16	0.5	4
92	512B5		Respiratory sample	EGYPT	Klebsiella pneumoniae	ST-147	NDM + OXA-48-like	NDM-1 + OXA-48	ND	ND	>16	>16	16	1	>16	0.25	0.5
10	511J6		Urine	-	Klebsiella pneumoniae	ST-17	VIM	VIM-4	ND	ND	4	4	<=0.06	0.12	1	<=0.06	0.5
86	512C8		Urine	-	Escherichia coli	ST-104	NDM	NDM-5	None	No	>16	>16	1	<=0.06	0.12	<=0.06	0.5
62	512F3		Bone	-	Klebsiella pneumoniae	ST-16	NDM + OXA-48-like	NDM-5 + OXA-181	ND	ND	>16	>16	>16	1	>16	0.25	0.25
69	512G1		Bile	-	Klebsiella pneumoniae	ST-252	NDM	NDM-1	ND	ND	>16	>16	8	0.5	>16	<=0.06	1
13	512G3		Urine	-	Klebsiella pneumoniae	ST-6260	NDM	NDM-5	ND	ND	>16	>16	>16	0.12	1	0.12	0.25
59	512H8		Urine	-	Escherichia coli	ST-410	NDM	NDM-5	YRIN	Yes	>16	>16	16	0.12	>16	0.25	8
62	512H10		Urine	-	Enterobacter cloacae complex	ST-106	NDM	NDM-1	ND	ND	>16	>16	2	0.5	>16	0.25	2
94	512I4		Respiratory sample	MOROCCO	Escherichia coli	ST-410	NDM	NDM-5	YRIN	No	>16	>16	>16	0.5	>16	2	4
06	512I9		Urine	-	Escherichia coli	ST-167	NDM	NDM-5	YRIN	No	>16	>16	8	<=0.06	>16	0.12	2
69	512J1		Urine	-	Enterobacter cloacae complex	ST-873	VIM	VIM-4	ND	ND	8	8	0.5	0.25	8	0.25	0.5
59	512J9		Respiratory sample	-	Escherichia coli	ST-398	NDM	NDM-1	None	No	>16	>16	4	0.12	16	<=0.06	4
69	513B6		Respiratory sample	-	Klebsiella pneumoniae	ST-147	NDM	NDM-14	ND	ND	>16	>16	16	>16	>16	0.25	1
974	513B8		Cutaneous abcess	COMOROS	Escherichia coli	ST-410	NDM	NDM-5	YRIK	No	>16	>16	16	0.12	>16	1	2
59	513D8		Blood culture	-	Klebsiella pneumoniae	ST-147	NDM	NDM-1	ND	ND	>16	>16	2	0.5	>16	<=0.06	0.5
59	513F3		Respiratory sample	TUNISIA	Klebsiella pneumoniae	ST-147	NDM + OXA-48-like	NDM-5 + OXA-48	ND	ND	>16	>16	8	1	>16	0.25	0.5
94	513F7		Urine	-	Klebsiella pneumoniae	ST-15	NDM	NDM-1	ND	ND	>16	>16	1	0.12	>16	<=0.06	0.25
80	513G5		Unknown	-	Klebsiella pneumoniae	ST-147	NDM	NDM-1	ND	ND	>16	>16	4	0.5	>16	0.12	2
26	513G9		Urine	-	Klebsiella pneumoniae	ST-147	NDM	NDM-1	ND	ND	>16	>16	1	0.5	>16	0.12	1
08	513H8		Urine	-	Escherichia coli	ST-141	NDM	NDM-7	None	No	>16	>16	0.5	<=0.06	<=0.06	<=0.06	0.5
94	513H10		Urine	-	Klebsiella pneumoniae	ST-307	NDM	NDM-7	ND	ND	>16	>16	2	0.25	>16	0.25	2
80	513I5		Blood culture	-	Enterobacter cloacae complex	ST-25	NDM	NDM-5	ND	ND	>16	>16	1	0.25	0.5	<=0.06	2
72	513I8		Urine	-	Enterobacter cloacae complex	ST-78	VIM	VIM-1	ND	ND	>16	>16	0.5	0.12	>16	0.12	0.5
69	513K2		Urine	-	Enterobacter cloacae complex	ST-23-like	VIM	VIM-1	ND	ND	16	4	<=0.06	0.12	<=0.06	<=0.06	0.5
69	514B1		Urine	-	Escherichia coli	ST-10	NDM	NDM-9	None	No	>16	>16	>16	0.25	0.12	0.12	2
59	514B9		Urine	-	Enterobacter cloacae complex	ST-1560-like	NDM	NDM-1	ND	ND	>16	16	1	0.12	>16	0.12	4
57	514F1		Urine	-	Escherichia coli	ST-410	NDM	NDM-5	YRIK	No	>16	>16	16	0.12	>16	1	4
92	514G5		Urine	-	Escherichia coli	ST-90	NDM	NDM-5	YRIN	No	>16	>16	16	0.25	16	2	4
13	514H6		Urine	-	Klebsiella pneumoniae	ST-147	NDM	NDM-1	ND	ND	>16	16	1	0.5	>16	0.12	0.5
73	514J8		Unknown	-	Enterobacter cloacae complex	ST-114	NDM	NDM-5	ND	ND	>16	>16	0.5	<=0.06	<=0.06	<=0.06	1
972	514K4		Urine	-	Klebsiella pneumoniae	ST-147	NDM	NDM-1	ND	ND	>16	16	0.5	0.25	>16	0.12	0.5
92	514K8		Urine	MOROCCO	Klebsiella pneumoniae	ST-147	NDM	NDM-14	ND	ND	>16	>16	8	>16	>16	0.25	1
971	514K10		Cutaneous abcess	-	Klebsiella pneumoniae	ST-147	NDM	NDM-1	ND	ND	>16	8	0.25	0.25	>16	0.12	0.25
13	505A5		Urine	-	Escherichia coli	T-1193	NDM	NDM-4	None	No	>16	>16	1	0.12	4	<=0.06	4
74	515B3		Urine	-	Enterobacter cloacae complex	ST-133	VIM	VIM-4	ND	ND	16	16	0.5	1	>16	0.5	1
974	515D2		Urine	-	Klebsiella oxytoca	ST-40-like	NDM	NDM-1	ND	ND	>16	>16	1	0.25	>16	0.12	1
974	515D3		Unknown	MAYOTTE	Klebsiella pneumoniae	ST-1428	NDM	NDM-5	ND	ND	>16	16	0.5	0.12	>16	0.12	1
54	515D7		Urine	-	Klebsiella pneumoniae	ST-37	NDM	NDM-1	ND	ND	>16	>16	2	0.12	<=0.06	<=0.06	1
95	515F9		Urine	-	Klebsiella pneumoniae	ST-6436	NDM	NDM-5	ND	ND	>16	>16	2	0.5	>16	0.12	1
93	515G3		Peritoneal fluid	-	Klebsiella pneumoniae	ST-147	NDM + OXA-48-like	NDM-5 + OXA-181	ND	ND	>16	16	1	0.25	>16	0.12	0.5
69	515H3		Blood culture	JORDANIA	Escherichia coli	ST-1722	NDM	NDM-1	None	No	>16	>16	1	0.25	>16	0.25	0.5
69	515H8		Urine	-	Klebsiella pneumoniae	ST-20	VIM	VIM-1	ND	ND	4	4	0.12	0.12	<=0.06	<=0.06	0.5
974	515I1		Urine	-	Citrobacter freundii	ST-525	NDM	NDM-1	ND	ND	>16	>16	2	0.25	2	0.12	1
974	515I5		Urine	-	Escherichia coli	ST-998	NDM	NDM-1	None	No	>16	>16	1	0.12	8	<=0.06	2
69	515J3		Urine	-	Escherichia coli	ST-617	NDM	NDM-5	YRIN	No	>16	>16	8	<=0.06	1	<=0.06	2
69	515J5		Urine	-	Enterobacter cloacae complex	ST-233	VIM	VIM-4	ND	ND	4	4	0.12	0.12	0.5	0.12	2
86	515K5		Urine	SUDAN	Escherichia coli	ST-648	NDM	NDM-5	YRIN	No	>16	>16	8	0.12	>16	0.5	1
90	515K7		Urine	-	Citrobacter freundii	ST-22-like	NDM	NDM-1	ND	ND	>16	1	0.25	0.12	>16	0.12	1
974	516B5		Urine	MAYOTTE	Escherichia coli	ST-410	NDM	NDM-5	YRIK	No	>16	>16	>16	0.12	>16	<=0.06	2
974	516B6		Urine	-	Enterobacter cloacae complex	ST-113	NDM	NDM-1	ND	ND	16	8	0.5	0.12	>16	<=0.06	0.5
974	516B10		Cutaneous abcess	-	Escherichia coli	ST-538	NDM	NDM-1	None	No	>16	>16	0.5	0.12	8	<=0.06	0.5
42	516F10		Urine	-	Klebsiella pneumoniae	ST-147	NDM	NDM-1	ND	ND	>16	16	0.5	8	>16	0.12	0.12
86	516I5		Respiratory sample	-	Klebsiella pneumoniae	ST-147	NDM	NDM-14	ND	ND	>16	>16	4	0.5	>16	0.12	2
31	516J10		Urine	-	Citrobacter freundii	ST-18	VIM	VIM-1	ND	ND	>16	>16	0.5	0.12	<=0.06	<=0.06	0.25
93	516K8		Urine	-	Morganella morganii	#N/A	NDM	NDM-7	ND	ND	2	2	0.12	0.5	<=0.06	<=0.06	2
54	517A10		Urine	-	Enterobacter cloacae complex	ST-616	NDM	NDM-1	ND	ND	>16	>16	1	0.25	>16	0.12	2
13	517B8		Urine	-	Citrobacter freundii	ST-169	NDM	NDM-5	ND	ND	>16	16	0.5	0.25	>16	<=0.06	1
49	517D5		Peritoneal fluid	-	Enterobacter cloacae complex	ST-111	NDM	NDM-1	ND	ND	>16	>16	1	0.25	>16	0.12	8
02	517F4		Respiratory sample	-	Klebsiella pneumoniae	ST-147	NDM	NDM-5	ND	ND	>16	16	0.25	0.12	>16	<=0.06	0.25
93	517F8		Urine	-	Klebsiella pneumoniae	ST-395	NDM + OXA-48-like	NDM-5 + OXA-232	ND	ND	>16	>16	4	0.25	0.25	0.12	0.5
34	517 F10		Bile	-	Escherichia coli	ST-998	VIM	VIM-4	None	No	2	1	<=0.06	<=0.06	0.12	<=0.06	0.06
81	517 G1		Unknown	-	Morganella morganii	#N/A	NDM	NDM-1	ND	ND	16	1	0.25	0.25	>16	0.25	0.25
72	517 J1		Urine	-	Escherichia coli	ST-357	VIM	VIM-1	None	No	4	4	0.12	0.12	>16	0.12	1
33	517 J2		Urine	-	Enterobacter cloacae complex	ST-1856	VIM	VIM-1	ND	ND	>16	16	1	0.5	>16	0.25	0.25
67	517 K9		Blood culture	-	Escherichia coli	ST-7882	VIM	VIM-1	None	No	2	2	<=0.06	0.12	>16	<=0.06	0.25
